# Supplementary material for: Whole genome sequencing reveals candidate causal genetic variants for spastic syndrome in Holstein cattle
Source: Sci Rep. 2024 Dec 28;14:31188. doi: 10.1038/s41598-024-82446-z (PMC11682090; doi:10.1038/s41598-024-82446-z)
Supplement: Supplementary file 4 — Supplementary Material 4 [file 41598_2024_82446_MOESM4_ESM.xlsx]

## Sheet: topRuns_holstein_300kb_90percen
Supplementary file 4: Runs of homozygosity in the seven spastic syndrome cases.
Group	Start_SNP	End_SNP	chrom	nSNP	from	to	Size
HOL	14:22764963	14:23409204	14	3041	22764963	23409204	644242
HOL	16:41946480	16:42302179	16	697	41946480	42302179	355700
HOL	24:41289445	24:41676185	24	2494	41289445	41676185	386741
HOL	26:22756414	26:23131321	26	821	22756414	23131321	374908
HOL	8:105889516	8:106382780	8	3950	105889516	106382780	493265
